# Supplementary material for: Clinical Efficacy of Adjuvant Chemotherapy in Advanced Upper Tract Urothelial Carcinoma (pT3-T4): Real-World Data from the Taiwan Upper Tract Urothelial Carcinoma Collaboration Group
Source: J Pers Med. 2022 Feb 6;12(2):226. doi: 10.3390/jpm12020226 (PMC8877034; doi:10.3390/jpm12020226)
Supplement: Supplementary file 1 [file jpm-12-00226-s001.zip]

Archive with 6 entries (5 files):
- jpm-1495908-supplementary/
- jpm-1495908-supplementary/Figure S1.pdf
- jpm-1495908-supplementary/Figure S2.pdf
- jpm-1495908-supplementary/Figure S3.pdf
- jpm-1495908-supplementary/Figure S4.pdf
- jpm-1495908-supplementary/Table S1.pdf
